# Supplementary material for: Rim sign and histogram analysis of apparent diffusion coefficient values on diffusion-weighted MRI in triple-negative breast cancer: Comparison with ER-positive subtype
Source: PLoS One. 2017 May 18;12(5):e0177903. doi: 10.1371/journal.pone.0177903 (PMC5436838; doi:10.1371/journal.pone.0177903)
Supplement: S1 Dataset — This is the basic dataset of this study including pathologic and radiologic information. (XLSX) [file pone.0177903.s001.xlsx]

## Sheet: rawdata
		ER=1 TNC=2	1=well, moderate 2=poor	0=negative 1=positive	Ki67	<14% = 1 >14% = 2		<2cm = 1 >2cm = 2		mean	mode	25	50	75	skewness	kurtosis
		Histopathologic							MRI
		Independent variable								Confounding variable
	age	ER=1 TNC=2	Histologic Grade	Ax Nodal Status	Ki67	Ki 67 over or less than14%	Lesion Size		DWI rim sign 유무	mean	mode	25	50	75	skewness	kurtosis	op date	recur presence	recurrence follow-up date	recur site
1	31	1	1	0	3	1	1.2	1	0	1117.27	150	772.75	1046	1447.5	0.555046	0.015024		0
2	72	1	1	0	4	1	3.1	2	0	1143.72	878	888	1059.5	1246	1.41923	2.82511		0
3	64	1	1	1	7	1	5	2	0	1853.79	1560	1559	1854	2165.75	-0.166197	0.377384		1		bone
4	44	1	1	0	3	1	1.1	1	0	1191.43	1171	1044.25	1167	1301.5	0.673475	1.18846		0
5	56	1	1	0	2	1	2.1	2	0	1353.91	1050	1078	1286	1556	0.65768	0.220501		0
6	67	1	1	0	2	1	1.3	1	0	1392.82	1324	1251	1420	1560.5	-0.491541	-0.127633		0
7	52	1	1	0	2	1	1.2	1	1	1179.53	118	765.25	1178	1541.75	0.214565	0.0859046		0
8	49	1	1	0	10	1	2.1	2	0	1143.16	1033	987.75	1090	1325.75	0.275601	-0.187853		0
9	58	1	1	0	7	1	1.9	1	1	940.737	445	545	904	1290	0.299623	-0.943876		0
10	39	1	1	0	3	1	1.6	1	1	740.122	619	613	751.5	858	0.0576682	-1.25539		0
11	66	1	1	1	10	1	4.4	2	1	1272.79	1522	925	1305	1576	0.053566	-0.609999		0
12	33	1	1	0	10	1	2.4	2	1	729.584	754	666	758.5	827	-1.21883	2.49306		1		bone
13	47	1	1	1	5	1	1.8	1	1	514.272	374	400.25	580	650.5	-0.853451	-0.279737		0
14	63	1	1	0	5	1	1.2	1	0	630.86	652	568	615	683	0.725849	0.404503		0
15	63	1	1	1	5	1	1.5	1	0	947.923	1465	587.25	1016	1306	-0.282081	-0.929557		1		bone
16	50	1	1	0	5	1	2.1	2	0	756.761	710	683	745.5	825	0.320043	-0.504382		0
17	47	1	1	1	10	1	1.4	1	1	390.22	338	330.25	382	457.75	-0.116901	0.28315		0
18	47	1	1	0	15	2	1.6	1	1	665.762	695	532	695	816	-0.410171	-0.70733		0
19	60	1	1	0	2	1	2.3	2	0	266.003	193	193	242.5	313	0.987293	0.731026		0
20	56	1	1	0	3	1	2.9	2	0	1104.43	1053	922.25	1124	1294.5	0.0360775	0.617315		0
21	44	1	1	0	5	1	3.2	2	0	1022.63	956	922	999	1107	0.416937	1.44025		0
22	57	1	1	1	5	1	3.7	2	0	486.34	457	418.75	466	535	1.22879	2.80266		0
23	55	1	1	1	10	1	1.9	1	1	278.592	277	182.5	277	373	0.258923	-0.614809		0
24	55	1	1	1	4	1	1.6	1	0	619.442	388	500	627	734.25	-0.00792394	-0.303074		0
25	75	1	1	0	10	1	1.4	1	1	644.509	569	509	609	778.25	0.258897	-0.910045		0
26	58	1	1	1	10	1	2.8	2	0	599.982	596	499.5	583	664	0.638641	-0.111896		0
27	47	1	1	0	10	1	1.5	1	0	474.479	433	361	483.5	628.5	-0.269257	-0.766483		0
28	50	1	1	0	2	1	1	1	1	627.69	631	482	629	695	0.20857	-0.439772		0
29	62	1	1	1	5	1	1	1	0	496.388	361	412	489	596.25	0.122477	-0.588874		0
30	50	1	1	0	1	1	1.4	1	1	715.053	766	521	666.5	873	0.643489	-0.176619		0
31	61	1	1	1	5	1	2.8	2	1	736.38	567	605	745	850	0.0904589	-0.0920373		0
32	64	1	1	0	10	1	2.3	2	1	1024.92	602	673	1017	1363	0.0557785	-1.13902		0
33	43	1	1	0	10	1	2	1	1	393.358	429	328	409	474.75	-0.434698	-0.23203		0
34	52	1	1	0	10	1	2.1	2	0	948.125	537	543.25	847	1407.25	0.200968	-1.32631		0
35	71	1	1	0	2	1	1.8	1	1	244.587	208	129.5	251	353	0.0895221	-0.985618		0
36	43	1	1	0	10	1	2.5	2	0	626.174	469	498.5	578.5	736	0.727446	-0.283674		0
37	64	1	1	1	7	1	3.4	2	0	991.928	764	854.75	975	1158	-0.195896	-0.488086		0
38	51	1	1	0	10	1	1.5	1	0	502.686	192	363.75	473	565.25	0.812611	0.00199595		0
39	60	1	1	1	10	1	2.5	2	1	1041.18	910	831	1005	1194	0.767774	1.21623		0
40	48	1	1	0	5	1	1.3	1	0	1020.42	750	935.75	1017	1094.5	-0.286293	-0.105138		0
41	53	1	1	0	2	1	2.2	2	0	1051.44	806	924.5	1042.5	1167.5	0.0408087	0.0496267		0
42	61	1	1	0	10	1	2.6	2	1	453.941	353	384	449	509	0.899037	2.36499		0
43	45	1	1	1	7	1	3.3	2	0	1471.35	1083	1024.25	1279	1905.5	0.631982	-0.690306		0
44	49	1	1	1	2	1	1.7	1	0	946.787	1709	412.75	951	1409.25	0.0300638	-1.12781		0
45	55	1	1	1	12	1	2.5	2	1	1100.56	758	871.5	1024.5	1269	0.930144	0.519525		0
46	63	1	1	0	7	1	1.6	1	0	1253.07	1394	1127.25	1345	1501.75	-1.39931	1.56121		0
47	42	1	1	1	3	1	1.6	1	0	1040.99	1049	956.5	1049	1137	-0.203945	-0.251524		0
48	52	1	1	1	9	1	2.2	2	0	918.486	1091	787.75	894	1039.5	0.984629	3.9871		0
49	66	1	1	1	1	1	2.3	2	1	1111.97	864	965.25	1097	1247.25	0.34451	0.0468064		0
50	47	1	1	1	8	1	2.2	2	1	1239.71	756	962.25	1166	1473.25	0.638118	-0.00440367		0
51	61	1	1	0	10	1	1	1	0	1207.52	968	1139.75	1218	1301	-0.373078	-0.438943		0
52	58	1	1	0	2	1	7.3	2	0	1338.85	1152	1069.5	1320	1583.5	0.316164	-0.0258313		0
53	43	1	1	1	10	1	2.5	2	1	1329.87	1600	997.25	1381	1666	-0.120863	-0.191508		0
54	67	1	2	1	2	1	4.5	2	1	1115.68	952	843.75	1052	1314.25	1.44195	3.88843		0
55	41	1	1	1	5	1	9	2	0	1341.57	1278	1111	1306	1526.5	0.595579	1.57559		0
56	47	1	1	0	7	1	1.3	1	0	290.305	490	217.25	277	375.5	0.100056	-0.607807		0
57	53	1	1	0	5	1	1.4	1	0	290.091	230	269	277	302	0.899282	0.0457959		0
58	32	1	1	0	10	1	1.9	1	0	305.559	340	266.5	319	361	-0.743725	-0.0223356		0
59	38	1	1	0	10	1	1.5	1	0	365.139	320	324.5	358	410	0.263574	-1.37283		0
60	62	1	1	0	10	1	1.3	1	0	308.088	272	266	309	349	0.183161	-0.401569		0
61	45	1	1	1	10	1	1.7	1	0	415.864	547	345	386	491	0.427261	-1.17475		0
62	52	1	1	0	3	1	7.4	2	0	1417.87	1119	1120	1348	1679	0.655653	0.289888		0
63	70	1	1	0	12	1	1.1	1	0	307.75	348	263.5	301	350.5	0.051558	-0.949301		0
64	55	1	1	0	5	1	1.5	1	0	579.112	340	394.75	536	776.75	0.29487	-0.910711		0
65	49	1	1	0	10	1	1.5	1	1	350.926	242	290.75	340	391.25	0.920209	0.399232		0
66	51	1	2	1	12	1	5.9	2	0	1174.62	778	922	1156	1428.5	0.177514	0.235343		0
67	53	1	1	0	10	1	2.3	2	1	653.458	389	413.5	603	907.5	0.140511	-1.39003		0
68	62	1	1	0	3	1	1	1	0	1360.15	267	1016	1145	1514	0.830543	-0.0639435		0
69	48	1	1	0	12	1	5.1	2	0	1031.45	709	823	1009.5	1220	0.455003	0.455621		0
70	54	1	1	1	5	1	1.2	1	0	943.713	742	744.75	883	1061.75	2.46165	10.0282		0
71	47	1	1	0	10	1	1.8	1	1	1469.8	947	1161.25	1377	1780.5	0.470546	-0.0837003		0
72	54	1	1	1	7	1	3	2	0	1689.69	1647	1578	1676	1810	-0.216414	2.08988		0
73	43	1	1	0	5	1	1.4	1	0	1041.21	966	903	1048	1130	0.426805	0.168552		0
74	60	1	1	0	8	1	2	1	0	1629.14	1662	1112	1452	2095.25	0.492484	-0.67479		0
75	38	1	1	1	5	1	2.2	2	0	1015.89	886	902.25	947	1054	1.30883	1.13888		0
76	43	1	1	1	3	1	2.7	2	0	236.349	241	211.5	239	265	-0.418701	1.74467		0
77	68	1	1	0	5	1	1.8	1	1	1352.11	752	1071.5	1314	1549	0.710349	0.25766		0
78	51	1	1	1	5	1	3.2	2	0	1078.16	855	855	1032	1303.25	0.24521	0.0816209		0
79	39	1	1	0	8	1	2.5	2	1	1159.09	990	1041.5	1154	1304.75	-0.564848	3.37255		0
80	54	1	1	0	10	1	1.2	1	0	1216.32	1430	1008	1198	1418.75	0.41471	-0.597548		0
81	52	1	1	0	10	1	2.3	2	0	969.652	1078	830.75	993	1128.25	-0.941811	2.05179		0
82	52	1	1	0	2	1	2.4	2	0	1192.75	657	891.75	1185	1507.75	0.231894	-0.308605		0
83	54	1	1	0	10	1	1.2	1	1	952.952	830	809	989.5	1087	-0.234059	-1.19876		0
84	65	1	1	0	5	1	1.1	1	0	238.439	198	204.75	225	266.25	1.07781	0.81676		0
85	40	1	2	0	10	1	1.8	1	0	49.8424	41	37	48	61	0.442997	-0.452136		0
86	45	1	1	0	10	1	2.5	2	1	1131.03	1095	1009.5	1114.5	1219	0.660144	0.849525		0
87	54	1	1	1	4	1	1.2	1	0	276.325	233	221	255.5	332	0.386714	-0.418356		0
88	41	1	1	0	10	1	3.6	2	0	678.401	570	572	676	772	0.210102	0.233932		0
89	56	1	1	1	5	1	1.7	1	0	96.1579	98	80.25	96	105.25	0.919648	0.262698		0
90	50	1	1	0	5	1	2	1	0	1048.06	1183	946	1062	1154.25	-0.107963	2.82401		0
91	50	1	2	0	10	1	2.2	2	0	1100.19	1181	949	1095.5	1284.5	-0.312557	-0.0406077		0
92	50	1	1	0	10	1	2.6	2	1	442.968	329	332.5	416	537.25	0.528172	-0.160194		0
93	55	1	1	0	10	1	1.9	1	0	1046.86	795	803.5	1025	1251	0.651861	1.06941		0
94	46	1	1	0	10	1	1.5	1	0	1306.85	1107	1069.5	1241	1597	0.217533	-0.643161		0
95	56	1	2	1	25	2	2.2	2	1	1453.48	1205	1106	1380	1666	0.970132	1.42456		1		lung
96	59	1	1	1	5	1	4.3	2	0	1077.7	1095	932	1084	1213	-0.00628477	-0.372509		0
97	62	1	1	0	10	1	3.5	2	0	381.58	2	41.5	186	600.5	1.36434	1.22193		0
98	58	1	1	0	10	1	2.5	2	1	1416.99	1603	1201	1460	1668	-0.465665	-0.201817		0
99	60	1	1	1	10	1	1.4	1	1	1358.4	878	1058.75	1311	1604	0.345062	-0.694003		0
100	40	1	1	1	75	2	3.3	2	1	1134.48	889	896.75	1053	1343	0.721828	0.263983		0
101	67	1	1	0	15	2	2.4	2	1	933.204	1086	601	932	1217	0.189023	-0.455041		0
102	42	1	1	1	25	2	2.1	2	0	1191.77	989	936.25	1163	1436.75	0.167068	-0.395446		0
103	38	1	2	1	75	2	2.1	2	1	1099.17	804	727	1056	1465	0.180047	-0.722449		0
104	71	1	1	0	40	2	2	1	1	1141.84	676	775	1085	1517	0.239582	-0.91106		0
105	44	1	1	0	25	2	1.5	1	1	1171.16	1018	1009.75	1151	1329.25	0.313351	0.382531		0
106	42	1	1	0	55	2	2.4	2	0	968.136	917	783	981	1154	-0.0714792	0.128524		0
107	68	1	2	0	66	2	2.3	2	1	1218.53	1023	994	1193	1447	-0.0332676	0.817173		0
108	49	1	2	0	50	2	4	2	1	1295.92	903	990	1227	1620	0.207931	-0.106186		0
109	49	1	1	1	50	2	3.5	2	0	1054.63	873	821.5	1028	1306.25	0.117264	-0.165483		0
110	47	1	1	0	12	1	2.7	2	0	1187.32	902	953.75	1192	1430.25	-0.154968	-0.0325125		0
111	52	1	1	1	20	2	3.1	2	0	890.07	1058	571.5	843	1175.5	0.487892	-0.114299		0
112	49	1	2	0	40	2	2.7	2	0	1096.16	974	908.25	1067	1273.75	0.320146	1.23509		0
113	51	1	1	1	30	2	3.5	2	0	1102.54	1046	767	1121	1440	-0.0648382	-0.65465		0
114	39	1	1	0	40	2	2.2	2	1	1025.29	1043	893.25	1012	1118	0.652939	4.3213		0
115	46	1	1	0	20	2	3.2	2	0	1084.3	1307	926.5	1110	1289.75	-0.326615	1.426		0
116	40	1	1	0	25	2	2.5	2	0	1134.55	1143	1010	1154.5	1291	-1.03458	2.81502		0
117	57	1	2	0	70	2	1.7	1	1	912.035	641	641	844	1097.25	1.3695	3.05617		0
118	67	1	1	0	60	2	4.5	2	1	1110.49	755	742	952	1370	1.05132	0.763713		0
119	58	1	1	1	25	2	1.1	1	0	549.393	218	310	454.5	741.5	1.39266	2.579		0
120	44	1	1	0	30	2	4.5	2	0	1053.9	1112	899	1047.5	1188.5	0.0322062	1.15606		0
121	41	1	2	1	50	2	3	2	1	1098.92	745	858.5	1074.5	1245	1.58763	4.28364		0
122	52	1	1	1	30	2	1.6	1	1	1164.63	729	965.75	1153	1427	-0.217757	0.230321		0
123	53	1	1	1	30	2	3	2	1	895.098	861	692.25	913	1100.75	-0.273654	-0.00122459		0
124	45	1	1	0	30	2	3	2	1	1213.1	1050	1029	1159	1349	0.800571	1.00663		0
125	55	1	1	0	30	2	1	1	0	629.31	604	338.75	600	918.5	0.266588	-0.877846		0
126	50	1	1	0	20	2	1.6	1	1	1458.66	1372	1068	1452.5	1779	0.332001	0.170175		0
127	50	1	1	0	2	1	1.1	1	0	1167.25	985	954	1123	1418.25	0.0194326	-0.00379152		0
128	62	1	1	0	3	1	1.4	1	0	1083.18	864	864	1098	1400.5	-0.204135	-0.503238		0
129	58	1	1	1	40	2	2.6	2	1	973.992	864	720.25	960	1222	0.170991	-0.280943		0
130	64	1	1	0	15	2	4	2	0	1252.7	506	866	1234	1550.75	0.64134	0.647412		0
131	59	1	2	1	40	2	2.6	2	1	1227.54	866	740.5	1132	1688	0.416576	-0.466113		0
132	47	1	1	1	20	2	2.1	2	0	1304.78	863	783	1264	1805.5	0.132899	-0.79136		0
133	43	1	1	1	5	1	2.1	2	1	1150.71	945	923	1114	1371	0.283408	-0.246684		0
134	61	1	1	0	1	1	1.8	1	1	1419.22	916	922.5	1247.5	1986	0.218612	-0.728309		0
135	56	1	2	0	30	2	1.8	1	1	1166.78	179	671	1162	1637	0.0799943	-0.873597		0
136	46	1	1	1	10	1	2	1	1	1209.11	1137	1060	1174	1322	0.867393	3.11507		0
137	52	1	2	1	30	2	3.3	2	1	1108.55	753	814	977	1336	0.929503	0.279635		0
138	43	1	2	1	45	2	2.4	2	1	1474.47	1367	974.5	1542.5	1965.5	-0.155645	-0.711436		0
139	34	1	2	1	50	2	2.1	2	0	1106.84	1402	792.5	1131	1437.25	0.125211	0.233214		0
140	54	1	2	0	80	2	1.1	1	0	1174.78	1039	902	1172	1480	-0.284643	-0.318057		0
141	47	1	2	0	40	2	3	2	1	1040.22	800	718.25	865	1242.25	1.05344	0.304492		0
142	60	1	1	0	50	2	1.7	1	1	1332.64	1385	1070	1441	1665.5	-0.742674	-0.202459		0
143	46	1	2	0	50	2	2.5	2	1	964.738	893	780.5	950	1150	0.625003	2.32965		0
144	70	1	2	0	40	2	2.2	2	1	1060.2	923	905	1066	1236	0.0246118	1.21881		0
145	37	1	2	0	25	2	2.4	2	1	801.128	692	572	808.5	989	0.467423	0.613597		0
146	42	1	2	0	55	2	1.1	1	0	1078.91	1026	912.75	1076	1252.75	-0.057654	1.23228		0
147	61	1	2	1	30	2	1.4	1	0	1611.7	1614	1300.5	1632	1953.25	-0.307499	-0.0189504		0
148	64	1	1	1	40	2	2	1	1	1105.52	1069	921.25	1055	1244	1.19208	2.97922		0
149	47	1	1	0	10	1	4.2	2	0	1003.91	867	808	957	1188	0.393872	0.393958		0
150	52	2	2	0	80	2	1.8	2	1	1113.15	1117	893.25	1058	1251	1.5107	3.74073		0
151	36	2	2	1	90	2	2.2	2	1	1118.74	1039	961	1091.5	1225	0.979941	3.30713		0
152	57	2	2	1	90	2	1.8	1	1	1135.46	1065	777.75	1079	1457.75	0.444476	-0.10996		0
153	62	2	2	0	80	2	1.9	1	1	735.919	736	525	706	935	0.474419	0.0488448		0
154	48	2	2	1	80	2	1.4	1	1	1306.53	1352	1095	1289	1519	-0.0665518	0.890049		0
155	46	2	2	0	60	2	2.4	2	1	1163.43	949	945	1093	1321	1.17139	2.70049		0
156	48	2	2	1	70	2	2.4	2	1	1118.41	409	561.5	1030	1611	0.410627	-0.803901		0
157	43	2	2	1	70	2	2.1	2	0	1131.57	1156	925.5	1160	1360	-0.827423	1.71912		0
158	72	2	2	1	3	1	2	1	1	882.158	837	589	1018.5	1168	-0.716372	-0.790945		1		neck node
159	51	2	2	0	60	2	1.5	1	1	1079.56	486	749.5	992	1416	0.410958	-0.611205		0
160	64	2	2	0	90	2	1.5	1	0	906.876	656	650.25	898	1172	0.399325	1.19224		0
161	54	2	1	0	30	2	2	1	0	1262.26	986	1029.75	1168	1405.75	1.49983	2.6562		0
162	44	2	2	0	60	2	1	1	0	1171.31	963	941.75	1153	1367	0.812891	1.73793		0
163	76	2	1	0	10	1	1.5	1	0	1128.66	561	794	1082	1427	0.371077	-0.0259556		0
164	55	2	2	0	80	2	2.5	2	1	1091.16	956	925.75	1025	1181	1.49794	3.06031		0
165	52	2	2	0	60	2	1.4	1	0	976.181	767	753.75	892	1156	1.11611	0.994579		0
166	42	2	2	1	90	2	4.6	2	1	1289.84	1083	996	1229	1522.25	0.71437	0.98128		0
167	65	2	2	0	40	2	3	2	0	1080.81	914	932	1011	1136	1.82607	3.56197		0
168	39	2	2	1	70	2	1.1	1	0	1034.46	966	838.5	1060.5	1250.5	-0.343822	1.52238		0
169	63	2	1	1	8	1	2	1	0	1050.03	2	727.75	951	1288.5	0.593061	0.201511		0
170	45	2	2	0	50	2	1.5	1	0	891.986	716	757.25	854	955.25	0.89798	0.491803		0
171	32	2	2	0	80	2	3.2	2	0	1187.48	1069	888.25	1043	1296.75	1.47573	1.59361		0
172	58	2	2	0	60	2	2.5	2	0	825.255	727	684	794	932	1.1106	2.86749		1		Rt. Breast
173	32	2	2	0	60	2	1.3	1	0	931.796	1009	772.25	929	1074	0.414272	1.28203		0
174	51	2	2	0	90	2	3	2	0	1066.1	1212	925.5	1049	1195	0.545546	0.86509		0
175	41	2	2	0	60	2	3	2	0	973.279	906	729.5	892	1095	1.64298	3.57065		0
176	50	2	2	1	80	2	4.3	2	1	867.044	800	707	849	1015	1.00285	4.44635		0
177	56	2	2	1	70	2	1.5	1	1	1168.04	904	980	1172.5	1326	0.147764	1.87302		0
178	53	2	2	0	90	2	2.5	2	1	1375.85	1029	1018.25	1294	1650.75	0.615491	0.103232		0
179	52	2	2	1	90	2	6.4	2	0	1329.46	1374	1092.5	1284	1490.25	0.969154	1.20268		0
180	51	2	2	1	70	2	2.8	2	0	891.624	716	740.5	860	998.5	1.72318	6.26784		0
181	45	2	2	0	95	2	2.5	2	1	1247.38	785	953	1206.5	1506	0.351598	-0.383996		0
182	51	2	2	0	80	2	3.2	2	0	1140.51	1294	989.5	1160	1331.25	-0.458027	1.55964		0
183	57	2	2	0	80	2	3.6	2	0	1097.78	996	959	1104	1251.5	-0.217774	1.15068		0
184	60	2	2	0	50	2	1.3	1	0	1077.34	298	789	976	1289	0.748612	0.289027		0
185	54	2	2	0	90	2	1.7	1	0	1132.27	927	974	1112.5	1277	-0.0649876	2.58567		0
186	50	2	2	0	45	2	1.7	1	1	1155.26	1350	990	1166.5	1347	0.389188	3.65395		0
187	46	2	2	0	90	2	2.5	2	1	877.72	878	729.25	847	995.5	0.865966	3.70379		0
188	51	2	2	0	80	2	1.5	1	1	1068.53	816	851.5	1071	1242	0.721181	1.52463		0
189	56	2	2	0	40	2	2	1	0	1384.11	1283	1226.5	1349	1515	0.432776	1.6792		1		Rt. ALND
190	67	2	1	1	10	1	1.5	1	0	1326.13	1438	1102.5	1338	1508.75	0.122147	-0.551409		0
191	53	2	2	0	40	2	1.7	1	0	953.571	928	804.5	959	1119.25	-0.322138	0.744546		0
192	60	2	2	1	60	2	1	1	0	1446.97	1218	1164	1445	1751	-0.126534	-0.102027		1		lung
193	69	2	1	0	40	2	2.3	2	0	1341.63	1375	1059	1339.5	1591	0.0748186	1.1242		0
194	38	2	2	1	90	2	1.4	1	0	1005.99	770	770	1018	1280	-0.398895	0.115523		0
195	43	2	2	0	80	2	2.7	2	1	939.164	853	798	902.5	1048	1.18528	3.82455		0
196	37	2	2	1	95	2	1.7	1	1	1081.77	1154	992	1079	1183	0.249756	4.65317		0
197	39	2	2	0	80	2	1.5	1	0	1245.09	1268	1159	1308.5	1432	-1.66606	3.41413		0
198	56	2	2	0	80	2	1.3	1	0	982.719	1107	758.25	926	1107	2.1251	8.0301		0
199	49	2	2	0	80	2	3	2	1	1210.35	971	1012	1195	1369	0.849742	1.46253		0
200	69	2	2	0	70	2	1.5	1	1	1438.62	1535	1213	1449	1628	0.254184	0.0601586		0
201	46	2	2	0	40	2	3	2	0	1217.61	1263	1101	1220	1330	0.0482925	0.263199		0
202	52	2	2	0	80	2	1.7	1	1	994.413	672	757	999.5	1190.5	0.175569	0.743981		0
203	54	2	2	1	40	2	2.4	2	1	875.074	752	702.25	801	911	1.8846	4.33297		0
204	56	2	2	0	40	2	3.6	2	1	1403	1022	1147	1346	1610	0.657494	0.188059		0
205	38	2	2	0	70	2	1.1	1	0	1256.81	1185	1103.25	1237	1396	0.350728	0.0898886		1		Rt. Breast
206	52	2	1	0	7	1	1.2	1	0	1046.53	1001	844.5	1021	1237.25	0.0409558	1.32476		0
207	62	2	2	1	40	2	1.6	1	0	1138.42	798	936.5	1090	1267	1.67316	4.86545		0
208	61	2	2	1	60	2	1.5	1	1	1402.21	1149	1240	1405	1558	-0.362867	4.46416		1		Rt. Chest wall
209	62	2	2	0	24	2	1.3	1	1	1686.77	1361	1448	1717	1973.25	-0.503277	0.944424		0
210	37	2	2	1	90	2	2.9	2	0	1195.65	1097	977	1134	1332	1.21459	3.04062		0
211	62	2	1	0	80	2	2	1	0	1226.41	955	834.75	1148	1488	0.678128	0.293526		0
212	53	2	2	1	60	2	2.1	2	1	946.152	605	629.5	879	1192.75	0.63199	0.353467		0
213	68	2	1	0	15	2	1.8	1	0	1187.98	1034	1045	1187.5	1314	0.801247	2.8783		0
214	38	2	2	0	70	2	1.7	1	1	1112.67	968	995.75	1089	1203.5	0.477795	0.53395		0
215	71	2	2	0	25	2	2.2	2	0	1093.81	1014	803.5	1063	1367.25	0.133303	-0.0991198		0
216	59	2	2	0	90	2	1.7	1	0	878.586	629	691.25	826	984	2.15678	8.20969		0
217	45	2	2	0	90	2	1.1	1	0	1473.57	1656	1292	1468	1643	0.514988	0.808828		0
218	57	2	2	0	70	2	1.5	1	0	1461.08	1409	1305	1458.5	1613.5	-0.370531	3.00631		0
219	55	2	2	1	95	2	2.1	2	0	1084.05	988	918	1074.5	1252	0.128494	2.22059		1		Lt. breast
220	44	2	1	0	70	2	2.3	2	1	1145.09	1070	980.5	1185	1380.25	-0.440763	0.933161		0
221	32	2	2	1	90	2	3.2	2	0	998.278	925	841.25	982	1139.5	0.498207	0.542854		0
